# Supplementary material for: Evolutionary and Regulatory Pattern Analysis of Soybean Ca2+ ATPases for Abiotic Stress Tolerance
Source: Front Plant Sci. 2022 May 19;13:898256. doi: 10.3389/fpls.2022.898256 (PMC9161174; doi:10.3389/fpls.2022.898256)
Supplement: Supplementary file 1 [file Table_1.XLS]

## Sheet: S1
Table S1 Analysis and distribution of conserved motifs in soybean P2-type ATPase proteins.
Motif	Width	Best possible match
1	50	PEGLPLAVTLSLAFAMKKMMNDKALVRHLSACETMGSATTICSDKTGTLT
2	50	MGIAGTEVAKESSDIIJLDDNFSTIVKVVRWGRSVYNNIQKFIQFQLTVN
3	45	PLTAVQLLWVNLIMDTLGALALATEPPDDDLMKRPPVGRTEPLIT
4	42	LIGIVGIKDPVRPGVKEAVETCRSAGIRVRMVTGDNINTAKA
5	29	LKEFGEVVAVTGDGTNDAPALHEADIGLA
6	31	KPFLLSGTKVVDGSGKMLVTGVGMNTEWGKJ
7	41	VTATSDYRQSLQFRDLBKEKKKIQVZVTRDGRRQKVSIYDL
8	21	NTLIFNVFVFCQVFNEINARS
9	21	VVGDIVHLSIGDQVPADGLFI
10	21	DDETPLQVKLNGVATIIGKIG
