# Supplementary material for: Evolutionary and Regulatory Pattern Analysis of Soybean Ca2+ ATPases for Abiotic Stress Tolerance
Source: Front Plant Sci. 2022 May 19;13:898256. doi: 10.3389/fpls.2022.898256 (PMC9161174; doi:10.3389/fpls.2022.898256)
Supplement: Supplementary file 2 [file Table_2.XLS]

## Sheet: S2
Table S2. Primers used for qRT-PCR
Gene Name	Forward primer (5'-3')	Reverse primer (5'-3')	Product length (bp)
GmACA1	CTTGCACTGTCGTCTTCCAA	CCACGAATTTTCCTGGCTAA	201
GmCA2	CAACACCTCTCACCCTGTCA	TGATTCCAACCCAAGAAAGC	227
GmACA8	TGCTGTGATTGGGAAATTGA	CAGGGAACAAAAGAAACAGCA	160
GmACA9	TCCAGTTCCCAAAACACCAT	GTTCGGCAATATGGAGCAGT	178
GmACA10	TTATCAGCTGGCCTCTTGCT	TAAATGAGACGGACGGGAGA	165
GmACA11	CAAGTGCATCCCAGTTGAAA	GCCGTAAGGAATGACAGCAT	170
GmACA12	ACACCATCAACACTGCCAAA	CCGGAAGATTGAGATTGGAA	151
GmACA13	CAAAGGCATACACAGGAGCA	AAACTGCGGCTAAACCAATG	152
GmECA1	GTTGCACTTCCGGTCATTCT	TGAGGCCACCTCTTCAGTCT	190
GmECA2	GGCCGATTGATCACATTTTC	CTTCTGCAAGGAATGGGGTA	238
GmECA3	TGCCACTGTTGCTGGTTTTA	CAGGGAGGAATGACCAGAAG	237
GmECA4	GTTGCACTTCCGGTCATTCT	TTCATGTCGCTGAAGGATTG	156
GmEF1b	CCACTGCTGAAGAAGATGATGATG	AAGGACAGAAGACTTGCCACTC	134
